# Supplementary material for: The Positive Association Between Empathy and Self-Esteem in Chinese Medical Students: A Multi-Institutional Study
Source: Front Psychol. 2019 Aug 21;10:1921. doi: 10.3389/fpsyg.2019.01921 (PMC6712570; doi:10.3389/fpsyg.2019.01921)
Supplement: DATA SHEET S1 — The Positive Association between Empathy and Self-esteem in Chinese Medical Students. [file Data_Sheet_1.ZIP]

Archive with 1 entries (1 files):
- Data.sav
